# Supplementary material for: A Comprehensive Analysis of Hungarian MODY Patients—Part I: Gene Panel Sequencing Reveals Pathogenic Mutations in HNF1A, HNF1B, HNF4A, ABCC8 and INS Genes
Source: Life (Basel). 2021 Jul 27;11(8):755. doi: 10.3390/life11080755 (PMC8399091; doi:10.3390/life11080755)
Supplement: Supplementary file 1 [file life-11-00755-s001.zip]

Archive with 1 entries (1 files):
- life-1298100-supplementary.pdf
